# Supplementary material for: Access to Healthcare for Migrant Patients in Europe: Healthcare Discrimination and Translation Services
Source: Int J Environ Res Public Health. 2021 Jul 26;18(15):7901. doi: 10.3390/ijerph18157901 (PMC8345338; doi:10.3390/ijerph18157901)
Supplement: Supplementary file 1 [file ijerph-18-07901-s001.zip]

Archive with 1 entries (1 files):
- ijerph-1211657-supplementary.pdf
